# Supplementary material for: A High-Throughput Automation Platform for Accelerated AAV Stability Optimization
Source: Pharmaceutics. 2026 May 16;18(5):608. doi: 10.3390/pharmaceutics18050608 (PMC13211149; doi:10.3390/pharmaceutics18050608)
Supplement: Supplementary file 1 [file pharmaceutics-18-00608-s001.zip]

Archive with 2 entries (2 files):
- Supplemental Document 1.xlsx
- Supplemental Document 2.docx
