# Supplementary material for: A High-Throughput Automation Platform for Accelerated AAV Stability Optimization
Source: Pharmaceutics. 2026 May 16;18(5):608. doi: 10.3390/pharmaceutics18050608 (PMC13211149; doi:10.3390/pharmaceutics18050608)
Supplement: Supplementary file 1 [file pharmaceutics-18-00608-s001.zip › Supplemental Document 1.xlsx]

## Sheet: Automation Calculation
																						Tris Buffer Stock Solution (g/L)		Acetate Buffer Stock Solution (g/L)		Phosphate Buffer Stock Solution (g/L)		NaCl Stock Solution (M)	Arginine HCl Stock Solution (M)	P188 Stock Solution w/v %	Mannitol Stock Solution w/v %	Hsucrose Stock Solution w/v %	Sucrose Stock Solution (%)	FCP Concentration (vg/mL)	WFI
																						3	5	3	5	5	3	3	2	0.1	10	20	10	50000000000000
	Buffer	Desired pH	Desired concentration, M	Volume desired, (mL)	pKa	A-/HA	% A-	% HA	mmoles A-	mmoles HA	MW A-	MW HA	A- needed (mg)	HA needed (mg)	Desired NaCl, M	Arginine H-Cl, M	Desired P188, w/v%	Desired Manitol, w/v%	Desired Hsucrose w/v%	Desired Sucrose, w/v %	Desired FDS Titer, vg/mL	Volume of A- (mL)	Volume of HA (mL)	Volume of A- (mL)	Volume of HA (mL)	Volume of A- (mL)	Volume of HA (mL)	Volume of NaCl (mL)	Volume of Arginine HCl (mL)	Volume of P188 (mL)	Volume of Manitol (mL)	Volume of HSucrose (mL)	Volume of Sucrose(mL)	Volume of FCP (mL)	Q.S. Volume of WFI (mL)
A1	Tris		0.01	2	8.06	8.70964e-09	8.70964e-09	1	1.74193e-10	0.02	121.14	157.6	2.11017e-08	3.152	0	0	0	0	0	0	10000000000000	7.0339e-09	0.6304					0	0	0	0	0	0	0.4	0.9696
B1	Tris		0.01	2	8.06	8.70964e-09	8.70964e-09	1	1.74193e-10	0.02	121.14	157.6	2.11017e-08	3.152	0	0	0	0	0	0	10000000000000	7.0339e-09	0.6304					0	0	0	0	0	0	0.4	0.9696
C1	Tris		0.01	2	8.06	8.70964e-09	8.70964e-09	1	1.74193e-10	0.02	121.14	157.6	2.11017e-08	3.152	0	0	0	0	0	0	10000000000000	7.0339e-09	0.6304					0	0	0	0	0	0	0.4	0.9696
D1	Tris		0.01	2	8.06	8.70964e-09	8.70964e-09	1	1.74193e-10	0.02	121.14	157.6	2.11017e-08	3.152	0	0	0	0	0	0	10000000000000	7.0339e-09	0.6304					0	0	0	0	0	0	0.4	0.9696
E1	Tris		0.01	2	8.06	8.70964e-09	8.70964e-09	1	1.74193e-10	0.02	121.14	157.6	2.11017e-08	3.152	0	0	0	0	0	0	10000000000000	7.0339e-09	0.6304					0	0	0	0	0	0	0.4	0.9696
F1	Tris		0.01	2	8.06	8.70964e-09	8.70964e-09	1	1.74193e-10	0.02	121.14	157.6	2.11017e-08	3.152	0	0	0	0	0	0	10000000000000	7.0339e-09	0.6304					0	0	0	0	0	0	0.4	0.9696
G1	Tris		0.01	2	8.06	8.70964e-09	8.70964e-09	1	1.74193e-10	0.02	121.14	157.6	2.11017e-08	3.152	0	0	0	0	0	0	10000000000000	7.0339e-09	0.6304					0	0	0	0	0	0	0.4	0.9696
H1	Tris		0.01	2	8.06	8.70964e-09	8.70964e-09	1	1.74193e-10	0.02	121.14	157.6	2.11017e-08	3.152	0	0	0	0	0	0	10000000000000	7.0339e-09	0.6304					0	0	0	0	0	0	0.4	0.9696
A2	Tris		0.01	2	8.06	8.70964e-09	8.70964e-09	1	1.74193e-10	0.02	121.14	157.6	2.11017e-08	3.152	0	0	0	0	0	0	10000000000000	7.0339e-09	0.6304					0	0	0	0	0	0	0.4	0.9696
B2	Tris		0.01	2	8.06	8.70964e-09	8.70964e-09	1	1.74193e-10	0.02	121.14	157.6	2.11017e-08	3.152	0	0	0	0	0	0	10000000000000	7.0339e-09	0.6304					0	0	0	0	0	0	0.4	0.9696
C2	Tris		0.01	2	8.06	8.70964e-09	8.70964e-09	1	1.74193e-10	0.02	121.14	157.6	2.11017e-08	3.152	0	0	0	0	0	0	10000000000000	7.0339e-09	0.6304					0	0	0	0	0	0	0.4	0.9696
D2	Tris		0.01	2	8.06	8.70964e-09	8.70964e-09	1	1.74193e-10	0.02	121.14	157.6	2.11017e-08	3.152	0	0	0	0	0	0	10000000000000	7.0339e-09	0.6304					0	0	0	0	0	0	0.4	0.9696
E2	Tris		0.01	2	8.06	8.70964e-09	8.70964e-09	1	1.74193e-10	0.02	121.14	157.6	2.11017e-08	3.152	0	0	0	0	0	0	10000000000000	7.0339e-09	0.6304					0	0	0	0	0	0	0.4	0.9696
F2	Tris		0.01	2	8.06	8.70964e-09	8.70964e-09	1	1.74193e-10	0.02	121.14	157.6	2.11017e-08	3.152	0	0	0	0	0	0	10000000000000	7.0339e-09	0.6304					0	0	0	0	0	0	0.4	0.9696
G2	Tris		0.01	2	8.06	8.70964e-09	8.70964e-09	1	1.74193e-10	0.02	121.14	157.6	2.11017e-08	3.152	0	0	0	0	0	0	10000000000000	7.0339e-09	0.6304					0	0	0	0	0	0	0.4	0.9696
H2	Tris		0.01	2	8.06	8.70964e-09	8.70964e-09	1	1.74193e-10	0.02	121.14	157.6	2.11017e-08	3.152	0	0	0	0	0	0	10000000000000	7.0339e-09	0.6304					0	0	0	0	0	0	0.4	0.9696
A3	Tris		0.01	2	8.06	8.70964e-09	8.70964e-09	1	1.74193e-10	0.02	121.14	157.6	2.11017e-08	3.152	0	0	0	0	0	0	10000000000000	7.0339e-09	0.6304					0	0	0	0	0	0	0.4	0.9696
B3	Tris		0.01	2	8.06	8.70964e-09	8.70964e-09	1	1.74193e-10	0.02	121.14	157.6	2.11017e-08	3.152	0	0	0	0	0	0	10000000000000	7.0339e-09	0.6304					0	0	0	0	0	0	0.4	0.9696
C3	Tris		0.01	2	8.06	8.70964e-09	8.70964e-09	1	1.74193e-10	0.02	121.14	157.6	2.11017e-08	3.152	0	0	0	0	0	0	10000000000000	7.0339e-09	0.6304					0	0	0	0	0	0	0.4	0.9696
D3	Tris		0.01	2	8.06	8.70964e-09	8.70964e-09	1	1.74193e-10	0.02	121.14	157.6	2.11017e-08	3.152	0	0	0	0	0	0	10000000000000	7.0339e-09	0.6304					0	0	0	0	0	0	0.4	0.9696
E3	Tris		0.01	2	8.06	8.70964e-09	8.70964e-09	1	1.74193e-10	0.02	121.14	157.6	2.11017e-08	3.152	0	0	0	0	0	0	10000000000000	7.0339e-09	0.6304					0	0	0	0	0	0	0.4	0.9696
F3	Tris		0.01	2	8.06	8.70964e-09	8.70964e-09	1	1.74193e-10	0.02	121.14	157.6	2.11017e-08	3.152	0	0	0	0	0	0	10000000000000	7.0339e-09	0.6304					0	0	0	0	0	0	0.4	0.9696
G3	Tris		0.01	2	8.06	8.70964e-09	8.70964e-09	1	1.74193e-10	0.02	121.14	157.6	2.11017e-08	3.152	0	0	0	0	0	0	10000000000000	7.0339e-09	0.6304					0	0	0	0	0	0	0.4	0.9696
H3	Tris		0.01	2	8.06	8.70964e-09	8.70964e-09	1	1.74193e-10	0.02	121.14	157.6	2.11017e-08	3.152	0	0	0	0	0	0	10000000000000	7.0339e-09	0.6304					0	0	0	0	0	0	0.4	0.9696
A4	Tris		0.01	2	8.06	8.70964e-09	8.70964e-09	1	1.74193e-10	0.02	121.14	157.6	2.11017e-08	3.152	0	0	0	0	0	0	10000000000000	7.0339e-09	0.6304					0	0	0	0	0	0	0.4	0.9696
B4	Ace		0.01	2	4.76	1.7378e-05	1.73777e-05	0.999983	3.47554e-07	0.0199997	136.08	60.052	4.72952e-05	1.20102	0	0	0	0	0	0	10000000000000			1.57651e-05	0.240204			0	0	0	0	0	0	0.4	1.35978
C4	Ace		0.01	2	4.76	1.7378e-05	1.73777e-05	0.999983	3.47554e-07	0.0199997	136.08	60.052	4.72952e-05	1.20102	0	0	0	0	0	0	10000000000000			1.57651e-05	0.240204			0	0	0	0	0	0	0.4	1.35978
D4	Ace		0.01	2	4.76	1.7378e-05	1.73777e-05	0.999983	3.47554e-07	0.0199997	136.08	60.052	4.72952e-05	1.20102	0	0	0	0	0	0	10000000000000			1.57651e-05	0.240204			0	0	0	0	0	0	0.4	1.35978
E4	Ace		0.01	2	4.76	1.7378e-05	1.73777e-05	0.999983	3.47554e-07	0.0199997	136.08	60.052	4.72952e-05	1.20102	0	0	0	0	0	0	10000000000000			1.57651e-05	0.240204			0	0	0	0	0	0	0.4	1.35978
F4	Ace		0.01	2	4.76	1.7378e-05	1.73777e-05	0.999983	3.47554e-07	0.0199997	136.08	60.052	4.72952e-05	1.20102	0	0	0	0	0	0	10000000000000			1.57651e-05	0.240204			0	0	0	0	0	0	0.4	1.35978
G4	Ace		0.01	2	4.76	1.7378e-05	1.73777e-05	0.999983	3.47554e-07	0.0199997	136.08	60.052	4.72952e-05	1.20102	0	0	0	0	0	0	10000000000000			1.57651e-05	0.240204			0	0	0	0	0	0	0.4	1.35978
H4	Ace		0.01	2	4.76	1.7378e-05	1.73777e-05	0.999983	3.47554e-07	0.0199997	136.08	60.052	4.72952e-05	1.20102	0	0	0	0	0	0	10000000000000			1.57651e-05	0.240204			0	0	0	0	0	0	0.4	1.35978
A5	Ace		0.01	2	4.76	1.7378e-05	1.73777e-05	0.999983	3.47554e-07	0.0199997	136.08	60.052	4.72952e-05	1.20102	0	0	0	0	0	0	10000000000000			1.57651e-05	0.240204			0	0	0	0	0	0	0.4	1.35978
B5	Ace		0.01	2	4.76	1.7378e-05	1.73777e-05	0.999983	3.47554e-07	0.0199997	136.08	60.052	4.72952e-05	1.20102	0	0	0	0	0	0	10000000000000			1.57651e-05	0.240204			0	0	0	0	0	0	0.4	1.35978
C5	Ace		0.01	2	4.76	1.7378e-05	1.73777e-05	0.999983	3.47554e-07	0.0199997	136.08	60.052	4.72952e-05	1.20102	0	0	0	0	0	0	10000000000000			1.57651e-05	0.240204			0	0	0	0	0	0	0.4	1.35978
D5	Ace		0.01	2	4.76	1.7378e-05	1.73777e-05	0.999983	3.47554e-07	0.0199997	136.08	60.052	4.72952e-05	1.20102	0	0	0	0	0	0	10000000000000			1.57651e-05	0.240204			0	0	0	0	0	0	0.4	1.35978
E5	Ace		0.01	2	4.76	1.7378e-05	1.73777e-05	0.999983	3.47554e-07	0.0199997	136.08	60.052	4.72952e-05	1.20102	0	0	0	0	0	0	10000000000000			1.57651e-05	0.240204			0	0	0	0	0	0	0.4	1.35978
F5	Ace		0.01	2	4.76	1.7378e-05	1.73777e-05	0.999983	3.47554e-07	0.0199997	136.08	60.052	4.72952e-05	1.20102	0	0	0	0	0	0	10000000000000			1.57651e-05	0.240204			0	0	0	0	0	0	0.4	1.35978
G5	Ace		0.01	2	4.76	1.7378e-05	1.73777e-05	0.999983	3.47554e-07	0.0199997	136.08	60.052	4.72952e-05	1.20102	0	0	0	0	0	0	10000000000000			1.57651e-05	0.240204			0	0	0	0	0	0	0.4	1.35978
H5	Ace		0.01	2	4.76	1.7378e-05	1.73777e-05	0.999983	3.47554e-07	0.0199997	136.08	60.052	4.72952e-05	1.20102	0	0	0	0	0	0	10000000000000			1.57651e-05	0.240204			0	0	0	0	0	0	0.4	1.35978
A6	Ace		0.01	2	4.76	1.7378e-05	1.73777e-05	0.999983	3.47554e-07	0.0199997	136.08	60.052	4.72952e-05	1.20102	0	0	0	0	0	0	10000000000000			1.57651e-05	0.240204			0	0	0	0	0	0	0.4	1.35978
B6	Ace		0.01	2	4.76	1.7378e-05	1.73777e-05	0.999983	3.47554e-07	0.0199997	136.08	60.052	4.72952e-05	1.20102	0	0	0	0	0	0	10000000000000			1.57651e-05	0.240204			0	0	0	0	0	0	0.4	1.35978
C6	Ace		0.01	2	4.76	1.7378e-05	1.73777e-05	0.999983	3.47554e-07	0.0199997	136.08	60.052	4.72952e-05	1.20102	0	0	0	0	0	0	10000000000000			1.57651e-05	0.240204			0	0	0	0	0	0	0.4	1.35978
D6	Ace		0.01	2	4.76	1.7378e-05	1.73777e-05	0.999983	3.47554e-07	0.0199997	136.08	60.052	4.72952e-05	1.20102	0	0	0	0	0	0	10000000000000			1.57651e-05	0.240204			0	0	0	0	0	0	0.4	1.35978
E6	Ace		0.01	2	4.76	1.7378e-05	1.73777e-05	0.999983	3.47554e-07	0.0199997	136.08	60.052	4.72952e-05	1.20102	0	0	0	0	0	0	10000000000000			1.57651e-05	0.240204			0	0	0	0	0	0	0.4	1.35978
F6	Ace		0.01	2	4.76	1.7378e-05	1.73777e-05	0.999983	3.47554e-07	0.0199997	136.08	60.052	4.72952e-05	1.20102	0	0	0	0	0	0	10000000000000			1.57651e-05	0.240204			0	0	0	0	0	0	0.4	1.35978
G6	Ace		0.01	2	4.76	1.7378e-05	1.73777e-05	0.999983	3.47554e-07	0.0199997	136.08	60.052	4.72952e-05	1.20102	0	0	0	0	0	0	10000000000000			1.57651e-05	0.240204			0	0	0	0	0	0	0.4	1.35978
H6	Ace		0.01	2	4.76	1.7378e-05	1.73777e-05	0.999983	3.47554e-07	0.0199997	136.08	60.052	4.72952e-05	1.20102	0	0	0	0	0	0	10000000000000			1.57651e-05	0.240204			0	0	0	0	0	0	0.4	1.35978
A7	Ace		0.01	2	4.76	1.7378e-05	1.73777e-05	0.999983	3.47554e-07	0.0199997	136.08	60.052	4.72952e-05	1.20102	0	0	0	0	0	0	10000000000000			1.57651e-05	0.240204			0	0	0	0	0	0	0.4	1.35978
B7	Ace		0.01	2	4.76	1.7378e-05	1.73777e-05	0.999983	3.47554e-07	0.0199997	136.08	60.052	4.72952e-05	1.20102	0	0	0	0	0	0	10000000000000			1.57651e-05	0.240204			0	0	0	0	0	0	0.4	1.35978
C7	phos		0.01	2	7.2	6.30957e-08	6.30957e-08	1	1.26191e-09	0.02	268.07	137.99	3.38281e-07	2.7598	0	0	0	0	0	0	10000000000000					6.76563e-08	0.919933	0	0	0	0	0	0	0.4	0.680067
D7	phos		0.01	2	7.2	6.30957e-08	6.30957e-08	1	1.26191e-09	0.02	268.07	137.99	3.38281e-07	2.7598	0	0	0	0	0	0	10000000000000					6.76563e-08	0.919933	0	0	0	0	0	0	0.4	0.680067
E7	phos		0.01	2	7.2	6.30957e-08	6.30957e-08	1	1.26191e-09	0.02	268.07	137.99	3.38281e-07	2.7598	0	0	0	0	0	0	10000000000000					6.76563e-08	0.919933	0	0	0	0	0	0	0.4	0.680067
F7	phos		0.01	2	7.2	6.30957e-08	6.30957e-08	1	1.26191e-09	0.02	268.07	137.99	3.38281e-07	2.7598	0	0	0	0	0	0	10000000000000					6.76563e-08	0.919933	0	0	0	0	0	0	0.4	0.680067
G7	phos		0.01	2	7.2	6.30957e-08	6.30957e-08	1	1.26191e-09	0.02	268.07	137.99	3.38281e-07	2.7598	0	0	0	0	0	0	10000000000000					6.76563e-08	0.919933	0	0	0	0	0	0	0.4	0.680067
H7	phos		0.01	2	7.2	6.30957e-08	6.30957e-08	1	1.26191e-09	0.02	268.07	137.99	3.38281e-07	2.7598	0	0	0	0	0	0	10000000000001					6.76563e-08	0.919933	0	0	0	0	0	0	0.4	0.680067
A8	phos		0.01	2	7.2	6.30957e-08	6.30957e-08	1	1.26191e-09	0.02	268.07	137.99	3.38281e-07	2.7598	0	0	0	0	0	0	10000000000000					6.76563e-08	0.919933	0	0	0	0	0	0	0.4	0.680067
B8	phos		0.01	2	7.2	6.30957e-08	6.30957e-08	1	1.26191e-09	0.02	268.07	137.99	3.38281e-07	2.7598	0	0	0	0	0	0	10000000000000					6.76563e-08	0.919933	0	0	0	0	0	0	0.4	0.680067
C8	phos		0.01	2	7.2	6.30957e-08	6.30957e-08	1	1.26191e-09	0.02	268.07	137.99	3.38281e-07	2.7598	0	0	0	0	0	0	10000000000000					6.76563e-08	0.919933	0	0	0	0	0	0	0.4	0.680067
D8	phos		0.01	2	7.2	6.30957e-08	6.30957e-08	1	1.26191e-09	0.02	268.07	137.99	3.38281e-07	2.7598	0	0	0	0	0	0	10000000000000					6.76563e-08	0.919933	0	0	0	0	0	0	0.4	0.680067
E8	phos		0.01	2	7.2	6.30957e-08	6.30957e-08	1	1.26191e-09	0.02	268.07	137.99	3.38281e-07	2.7598	0	0	0	0	0	0	10000000000000					6.76563e-08	0.919933	0	0	0	0	0	0	0.4	0.680067
F8	phos		0.01	2	7.2	6.30957e-08	6.30957e-08	1	1.26191e-09	0.02	268.07	137.99	3.38281e-07	2.7598	0	0	0	0	0	0	10000000000001					6.76563e-08	0.919933	0	0	0	0	0	0	0.4	0.680067
G8	phos		0.01	2	7.2	6.30957e-08	6.30957e-08	1	1.26191e-09	0.02	268.07	137.99	3.38281e-07	2.7598	0	0	0	0	0	0	10000000000000					6.76563e-08	0.919933	0	0	0	0	0	0	0.4	0.680067
H8	phos		0.01	2	7.2	6.30957e-08	6.30957e-08	1	1.26191e-09	0.02	268.07	137.99	3.38281e-07	2.7598	0	0	0	0	0	0	10000000000000					6.76563e-08	0.919933	0	0	0	0	0	0	0.4	0.680067
A9	phos		0.01	2	7.2	6.30957e-08	6.30957e-08	1	1.26191e-09	0.02	268.07	137.99	3.38281e-07	2.7598	0	0	0	0	0	0	10000000000000					6.76563e-08	0.919933	0	0	0	0	0	0	0.4	0.680067
B9	phos		0.01	2	7.2	6.30957e-08	6.30957e-08	1	1.26191e-09	0.02	268.07	137.99	3.38281e-07	2.7598	0	0	0	0	0	0	10000000000000					6.76563e-08	0.919933	0	0	0	0	0	0	0.4	0.680067
C9	phos		0.01	2	7.2	6.30957e-08	6.30957e-08	1	1.26191e-09	0.02	268.07	137.99	3.38281e-07	2.7598	0	0	0	0	0	0	10000000000000					6.76563e-08	0.919933	0	0	0	0	0	0	0.4	0.680067
D9	phos		0.01	2	7.2	6.30957e-08	6.30957e-08	1	1.26191e-09	0.02	268.07	137.99	3.38281e-07	2.7598	0	0	0	0	0	0	10000000000001					6.76563e-08	0.919933	0	0	0	0	0	0	0.4	0.680067
E9	phos		0.01	2	7.2	6.30957e-08	6.30957e-08	1	1.26191e-09	0.02	268.07	137.99	3.38281e-07	2.7598	0	0	0	0	0	0	10000000000000					6.76563e-08	0.919933	0	0	0	0	0	0	0.4	0.680067
F9	phos		0.01	2	7.2	6.30957e-08	6.30957e-08	1	1.26191e-09	0.02	268.07	137.99	3.38281e-07	2.7598	0	0	0	0	0	0	10000000000000					6.76563e-08	0.919933	0	0	0	0	0	0	0.4	0.680067
G9	phos		0.01	2	7.2	6.30957e-08	6.30957e-08	1	1.26191e-09	0.02	268.07	137.99	3.38281e-07	2.7598	0	0	0	0	0	0	10000000000000					6.76563e-08	0.919933	0	0	0	0	0	0	0.4	0.680067
H9	phos		0.01	2	7.2	6.30957e-08	6.30957e-08	1	1.26191e-09	0.02	268.07	137.99	3.38281e-07	2.7598	0	0	0	0	0	0	10000000000000					6.76563e-08	0.919933	0	0	0	0	0	0	0.4	0.680067
A10	phos		0.01	2	7.2	6.30957e-08	6.30957e-08	1	1.26191e-09	0.02	268.07	137.99	3.38281e-07	2.7598	0	0	0	0	0	0	10000000000000					6.76563e-08	0.919933	0	0	0	0	0	0	0.4	0.680067
B10	phos		0.01	2	7.2	6.30957e-08	6.30957e-08	1	1.26191e-09	0.02	268.07	137.99	3.38281e-07	2.7598	0	0	0	0	0	0	10000000000001					6.76563e-08	0.919933	0	0	0	0	0	0	0.4	0.680067
C10	phos		0.01	2	7.2	6.30957e-08	6.30957e-08	1	1.26191e-09	0.02	268.07	137.99	3.38281e-07	2.7598	0	0	0	0	0	0	10000000000000					6.76563e-08	0.919933	0	0	0	0	0	0	0.4	0.680067
D10	phos		0.01	2	7.2	6.30957e-08	6.30957e-08	1	1.26191e-09	0.02	268.07	137.99	3.38281e-07	2.7598	0	0	0	0	0	0	10000000000000					6.76563e-08	0.919933	0	0	0	0	0	0	0.4	0.680067
E10	phos		0.01	2	7.2	6.30957e-08	6.30957e-08	1	1.26191e-09	0.02	268.07	137.99	3.38281e-07	2.7598	0	0	0	0	0	0	10000000000000					6.76563e-08	0.919933	0	0	0	0	0	0	0.4	0.680067
F10	phos		0.01	2	7.2	6.30957e-08	6.30957e-08	1	1.26191e-09	0.02	268.07	137.99	3.38281e-07	2.7598	0	0	0	0	0	0	10000000000000					6.76563e-08	0.919933	0	0	0	0	0	0	0.4	0.680067
G10	phos		0.01	2	7.2	6.30957e-08	6.30957e-08	1	1.26191e-09	0.02	268.07	137.99	3.38281e-07	2.7598	0	0	0	0	0	0	10000000000000					6.76563e-08	0.919933	0	0	0	0	0	0	0.4	0.680067
H10	phos		0.01	2	7.2	6.30957e-08	6.30957e-08	1	1.26191e-09	0.02	268.07	137.99	3.38281e-07	2.7598	0	0	0	0	0	0	10000000000001					6.76563e-08	0.919933	0	0	0	0	0	0	0.4	0.680067
A11
B11
C11
D11
E11
F11
G11
H11
A12
B12
C12
D12
E12
F12
G12
H12
